# Supplementary material for: Isolation of plant-derived exosome-like nanoparticles (PDENs) from Solanum nigrum L. berries and Their Effect on interleukin-6 expression as a potential anti-inflammatory agent
Source: PLoS One. 2024 Jan 4;19(1):e0296259. doi: 10.1371/journal.pone.0296259 (PMC10766179; doi:10.1371/journal.pone.0296259)
Supplement: S1 File — (ZIP) [file pone.0296259.s001.zip]

Archive with 4 entries (4 files):
- Study Data_PLOS Solanum nigrum/Cytotoxicity data (MTT Assay).csv
- Study Data_PLOS Solanum nigrum/ELISA data.xlsx
- Study Data_PLOS Solanum nigrum/QPCR Data.xlsx
- Study Data_PLOS Solanum nigrum/Stability Data.csv
