# Supplementary material for: Isolation of plant-derived exosome-like nanoparticles (PDENs) from Solanum nigrum L. berries and Their Effect on interleukin-6 expression as a potential anti-inflammatory agent
Source: PLoS One. 2024 Jan 4;19(1):e0296259. doi: 10.1371/journal.pone.0296259 (PMC10766179; doi:10.1371/journal.pone.0296259)
Supplement: S1 File — (ZIP) [file pone.0296259.s001.zip › Study Data_PLOS Solanum nigrum/Cytotoxicity data (MTT Assay).csv]

Untreated	0.1	0.5	1	2.5	5	7.5	10	15
93.885918	104.2245989	131.7647059	108.1461676	84.17112299	74.72370766	25.25846702	11.62210339	3.065953654
102.8877005	109.3939394	129.8930481	102.9768271	92.63814617	64.20677362	33.81461676	17.59358289	4.22459893
98.16399287	110.1069519	109.3939394	125.4367201	117.5935829	63.04812834	28.19964349	15.27629234	5.828877005
102.8877005	116.969697	122.8520499	110.9090909	110.285205	55.91800357	36.48841355	16.61319073	4.046345811
102.1746881	116.1675579	108.2352941	93.885918	91.74688057	66.52406417	31.4973262	14.83065954	5.739750446
