# Supplementary material for: Isolation of plant-derived exosome-like nanoparticles (PDENs) from Solanum nigrum L. berries and Their Effect on interleukin-6 expression as a potential anti-inflammatory agent
Source: PLoS One. 2024 Jan 4;19(1):e0296259. doi: 10.1371/journal.pone.0296259 (PMC10766179; doi:10.1371/journal.pone.0296259)
Supplement: S1 File — (ZIP) [file pone.0296259.s001.zip › Study Data_PLOS Solanum nigrum/ELISA data.xlsx]

## Sheet: Sheet1
Plate Layout
	1	2	3	4	5	6	7	8	9	10	11	12
A	1	1	1	1	9	9	17	17	25	25	33	33		Use of this workbook requires the MyCurveFit Excel-Add-In
B	2	2	2	2	10	10	18	18	26	26	34	34		Download and install from:
C	3	3	3	3	11	11	19	19	27	27	35	35		https://myassays.com/download-and-install-mycurvefit-excel-add-in.html
D	4	4	4	4	12	12	20	20	28	28	36	36
E	5	5	5	5	13	13	21	21	29	29	37	37
F	6	6	6	6	14	14	22	22	30	30	38	38
G	7	7	7	7	15	15	23	23	31	31	39	39
H	1	1	8	8	16	16	24	24	32	32	40	40
	Standard		Blank		Control		Unknown
Raw														Standard	Conc. (pg/mL)	Average BC		4PL									Visualization
	1.409	1.567	1.459						2.416	2.422	2.426			1	2000	1.41967		a	-0.0553096								Sample	IL-6 Concentration (pg/mL)	STDEV
	0.781	0.913	0.927						0.073	0.09	0.089			2	1000	0.815		b	0.898633								LPS	26004.2	94.2658
	0.449	0.596	0.534						1.328	1.33	1.248			3	500	0.467667		c	8175.24								(-)	364.059	48.2337
	0.263	0.27	0.28						0.152	0.146	0.158			4	250	0.212333		d	6.63952								LPS+DEX	10056.3	496.716
	0.145	0.144	0.151						0.355	0.351	0.345			5	125	0.088		R²	0.999419								LE 0.5	6026.58	449.739
	0.1	0.09	0.096						0.947	0.888	0.888			6	62.5	0.0366667											LE 1	1839.84	185.684
	0.059	0.055	0.06						0.581	0.583	0.539			7	31.25	-0.000666667											LE 2.5	707.471	47.3244
	0.06	0.054	0.062					0.564	0.821	0.293	0.138
Blank Corrected
	1.35033	1.50833	1.40033	-0.0586667	-0.0586667	-0.0586667	-0.0586667	-0.0586667	2.35733	2.36333	2.36733	-0.057
	0.722333	0.854333	0.868333	-0.0586667	-0.0586667	-0.0586667	-0.0586667	-0.0586667	0.0143333	0.0313333	0.0303333	-0.057		Concentration (pg/mL)	without 31.25 standard
	0.390333	0.537333	0.475333	-0.0586667	-0.0586667	-0.0586667	-0.0586667	-0.0586667	1.26933	1.27133	1.18933	-0.057		1870.97	2178.74	1965.85						4317.39	4336.1	4348.6
	0.204333	0.211333	0.221333	-0.0586667	-0.0586667	-0.0586667	-0.0586667	-0.0586667	0.0933333	0.0873333	0.0993333	-0.057		854.574	1043.34	1064.09						51.407	65.7385	64.8838
	0.0863333	0.0853333	0.0923333	-0.0586667	-0.0586667	-0.0586667	-0.0586667	-0.0586667	0.296333	0.292333	0.286333	-0.057		432.812	610.345	533.686						1722.02	1725.63	1580.47
	0.0413333	0.0313333	0.0373333	-0.0586667	-0.0586667	-0.0586667	-0.0586667	-0.0586667	0.888333	0.829333	0.829333	-0.057		229.641	236.828	247.16						121.124	115.578	126.706
	0.000333333	-0.00366667	0.00133333	-0.0586667	-0.0586667	-0.0586667	-0.0586667	-0.0586667	0.522333	0.524333	0.480333	-0.057		114.657	113.737	120.197						327.034	322.671	316.147
	0.00133333	-0.00466667	0.00333333	-0.0586667	-0.0586667	-0.0586667	-0.0586667	0.505333	0.762333	0.234333	0.0793333	-0.057		74.3601	65.7385	70.8954						1093.98	1006.64	1006.64
														39.9522	36.7448	40.7588						591.56	594.056	539.772
														40.7588	35.9479	42.3777					570.455	910.476	260.706	108.24
	Perlakuan	Konsentrasi	Dilusi x6																			6X Dilution			AVG	STDEV
	Kontrol -	#REF!	#DIV/0!																			25904.3	26016.6	26091.6	26004.2	94.2658
	LPS	#REF!	#REF!																			308.442	394.431	389.303	364.059	48.2337
	LPS + Dexa	#REF!																				10332.1	10353.8	9482.84	10056.3	496.716
	JE 5 ug/mL																					726.741	693.465	760.234	707.471	47.3244
	JE 10 ug/mL																					1962.21	1936.02	1896.88	1839.84	185.684
	JE 50 ug/mL																					6563.85	6039.81	6039.81	6026.58	449.739
																						3549.36	3564.34	3238.63	3443.76
																					3422.73	5462.86	1564.24	649.443
