# Supplementary material for: Isolation of plant-derived exosome-like nanoparticles (PDENs) from Solanum nigrum L. berries and Their Effect on interleukin-6 expression as a potential anti-inflammatory agent
Source: PLoS One. 2024 Jan 4;19(1):e0296259. doi: 10.1371/journal.pone.0296259 (PMC10766179; doi:10.1371/journal.pone.0296259)
Supplement: S1 File — (ZIP) [file pone.0296259.s001.zip › Study Data_PLOS Solanum nigrum/QPCR Data.xlsx]

## Sheet: Sheet1
GAPDH								IL-6								DATA GABUNGAN LGSUNG						DATA SATUAN												Visualization
Target	Content	Sample	Cq1	Cq2	Cq3	Average		Target	Content	Sample	Cq1	Cq2	Cq3	Average		Sample	ΔCt	ΔΔCt	2-ΔΔCt	Relative fold change		Sample	ΔCt	ΔCt	ΔCt	ΔΔCt	ΔΔCt	ΔΔCt	2-ΔΔCt	2-ΔΔCt	2-ΔΔCt	STDEV		Sample	2-ΔΔCt	STDEV
GAPDH	Unkn	(-)	18.58	18.49	18.59	18.5533		IL-6	Unkn	(-)	33.54	34.02	34.19	33.9167		(-)	15.3633	8.92333	0.00205972	0.00205972		(-)	14.96	15.53	15.6	8.52	9.09	9.16	0.00272411	0.00183501	0.0017481	0.000540163		LPS	1	0.100994			0.00272411	0.00183501	0.0017481
GAPDH	Unkn	LPS	18.81	18.55	18.58	18.6467		IL-6	Unkn	LPS	25.19	24.88	25.19	25.0867		LPS	6.44	0	1	1		LPS	6.38	6.33	6.61	-0.06	-0.11	0.17	1.04247	1.07923	0.888843	0.100994		(-)	0.00205972	0.000540163			1.04247	1.07923	0.888843
GAPDH	Unkn	DEX	20.08	20.04	19.72	19.9467		IL-6	Unkn	DEX	26.93	26.7	26.71	26.78		DEX	6.83333	0.393333	0.761368	0.761368		DEX	6.85	6.66	6.99	0.41	0.22	0.55	0.752623	0.858565	0.68302	0.0883973		DEX	0.761368	0.0883973			0.752623	0.858565	0.68302
GAPDH	Unkn	LE 0.1	18.33	18.66	N/A	18.495		IL-6	Unkn	LE 0.1	25.15	25.07	25.13	25.1167		LE 0.1	6.62167	0.181667	0.881684	0.881684		LE 0.1	6.82	6.41	N/A	0.38	-0.03		0.768438	1.02101		0.178597		LE 0.1	0.881684	0.178597			0.176777	0.283221	0.30566
GAPDH	Unkn	LE 0.5	18.22	17.9	17.97	18.03		IL-6	Unkn	LE 0.5	26.03	25.84	26.05	25.9733		LE 0.5	7.94333	1.50333	0.352737	0.352737		LE 0.5	7.81	7.94	8.08	1.37	1.5	1.64	0.386891	0.353553	0.320856	0.0330179		LE 0.5	0.352737	0.0330179			0.098073	0.0802141	0.127627
GAPDH	Unkn	LE 1	17.78	17.64	18.09	17.8367		IL-6	Unkn	LE 1	26.23	26.22	26.61	26.3533		LE 1	8.51667	2.07667	0.237062	0.237062		LE 1	8.45	8.58	8.52	2.01	2.14	2.08	0.248273	0.22688	0.236514	0.0107142		LE 1	0.237062	0.0107142			0.281265	0.188156	0.222211
GAPDH	Unkn	LE 2.5	17.21	17.23	17.25	17.23		IL-6	Unkn	LE 2.5	27.42	27.38	28.26	27.6867		LE 2.5	10.4567	4.01667	0.0617821	0.0617821		LE 2.5	10.21	10.15	11.01	3.77	3.71	4.57	0.0733022	0.076415	0.042101	0.0189765		LE 2.5	0.0617821	0.0189765			0.0967228	0.106579	0.116629
																																							0.0625	0.0669858	0.133972
Control Sample (RED) = LPS			IL-6	NTC	NTC	36.97																transpose																	0.0987552	0.0859714	0.103665
			IL-6	NTC	NTC	36.52																LPS	(-)	DEXA	JM 5	JM 10	JM 50	JE 5	JE 10	JE 50	LE 0.1	LE 0.5	LE 1	LE 2.5					0.768438	1.02101
			IL-6	NTC	NTC	39.14																1.04247	0.00272411	0.752623	0.176777	0.098073	0.281265	0.0967228	0.0625	0.0987552	0.768438	0.386891	0.248273	0.0733022					0.386891	0.353553	0.320856
																						1.07923	0.00183501	0.858565	0.283221	0.0802141	0.188156	0.106579	0.0669858	0.0859714	1.02101	0.353553	0.22688	0.076415					0.248273	0.22688	0.236514
																						0.888843	0.0017481	0.68302	0.30566	0.127627	0.222211	0.116629	0.133972	0.103665		0.320856	0.236514	0.042101					0.0733022	0.076415	0.042101
