# Supplementary material for: Isolation of plant-derived exosome-like nanoparticles (PDENs) from Solanum nigrum L. berries and Their Effect on interleukin-6 expression as a potential anti-inflammatory agent
Source: PLoS One. 2024 Jan 4;19(1):e0296259. doi: 10.1371/journal.pone.0296259 (PMC10766179; doi:10.1371/journal.pone.0296259)
Supplement: S1 File — (ZIP) [file pone.0296259.s001.zip › Study Data_PLOS Solanum nigrum/Stability Data.csv]

	4 oC	4 oC	4 oC	4 oC	-20 oC	-20 oC	-20 oC	-20 oC
Week 0	187.3	182.3	188.8		246.5	235.8	229.7
Week 1	169.9	181.8	166		222.9	213.2	216.6
Week 2	183.9	178.3	181.5		227.4	222.3	225.1
Week 3	176.8	170.2	174.4		231.1	225.5	222.7
Week 4	191.9	204.6	198.2		206.9	214.2	214.9
